# Supplementary material for: Development and validation of genome-wide polymorphic InDel marker set for harnessing the CC-genome wild rice species in the genus Oryza
Source: Front Plant Sci. 2026 Jan 28;17:1733586. doi: 10.3389/fpls.2026.1733586 (PMC12891111; doi:10.3389/fpls.2026.1733586)
Supplement: Supplementary file 1 [file Table1.xlsx]

## Sheet: Supplementary Table S1
Supplementary Table S1. Information of the 182 genome-wide InDel markers for distinguishing the alleles between cultivated rice (O. sativa) and CC-genome Oryza species
Marker name	Chr	Pos_F_start	Pos_R_end	Forward (5 to 3)	Reverse (5 to 3)	Expected band sizes (bp)			Remarks
						Nipponbare	IR64	O. officinalis (CC)
C01P00344	1	344987	345182	GATGTATCTGCTACTACAAGC	CATTTCTCAGACATGGCCTG	196	196	271
C01P03350	1	3350861	3350967	GAAGTTGATACAGCTTCCTCAA	TTAAGCCCACTTCACTGGAG	107	107	143
C01P04889	1	4889891	4890198	AGTGGATGTGCTGTCTCACA	TTGCTATGCCTCCCAGTTAG	308	308	246
C01P05567	1	5567867	5568087	GCTATCTCCATACTTGCTCC	CTACGAGTACGCCAACAACA	221	220	248
C01P06117	1	6117175	6117376	GTGCCCATAAGTGGGTAAAC	GATCATGCTTGCAGTGAAGG	202	202	300
C01P06509	1	6509165	6509620	GAGAAACCCATGCAGACAAG	GCAAGGTGCCTACCTTATGA	456	456	268
C01P08397	1	8397631	8397808	AAAAACCATTGGTGGGGGAG	GGGCTGAAGTTTGCACAGAT	178	178	208
C01P09648	1	9648917	9649061	TCTAAGAGTGGCTTATTTGGTG	TCTAATGGAGTACCTTCCTAGA	145	145	182
C01P11980	1	11980516	11980860	GCAGCATGGTAATGCATGAC	CAGCCCAACCAAATAATTCTTG	345	345	413
C01P14293	1	14309422	14309693	CTTCGTTGTGCTAGGCTTGA	GAATGCAAGCACCCTGAACA	271	270	565
C01P16384	1	16384574	16384977	TTGGGCACCTATGTTGGTAG	AAAGCGCAGCAGCTTCACAT	403	403	222
C01P18609	1	18609927	18610262	GGGGCTCATCTGTTTAAGGA	CAGAGTAGGGTAGACCATGA	336	336	258
C01P19967	1	19967082	19967335	CTGCAAGCCACACAACCAAA	GGAGGATTTGGTGTTTCCCA	251	251	222
C01P22174	1	22174081	22174484	AACATGGACCTTGACGTGGA	AGACTGGAGGTTCAGGTACT	404	405	454
C01P24158	1	24158733	24159200	CAAGAAGCGTCCTTACCTGT	AGGGGACATCAAACTTGGTC	468	468	533
C01P26526	1	26526900	26527146	GAATGGAAACTACAACATTGCC	CAAAACCGCTCGATCTAGTC	247	247	296
C01P28678	1	28678885	28679102	GTTCCCAACTTTGCTCCTTG	TGCAGGATATAAGGTAGCTCTA	218	218	266
C01P31069	1	31069157	31069327	GAGTTCAAAAGGGCAGCTCT	CTTTCCTTGTCTGTAAGGCC	171	171	142
C01P32775	1	32775866	32776087	GTGTGCATTTGTGATGCTGAAG	TAGGATCAAACACCAGAGCC	222	222	255
C01P35178	1	35178383	35178513	TCCAAGAAGCCAAAAGCCTG	TGTTCGAATCCATTGGAGCC	131	131	177
C01P37180	1	37180836	37181121	TAGATGTCACATGACAAAAGGG	GAACTCTGAAATCACGGAGG	286	285	384
C01P38618	1	38618239	38618412	ATTTTGTGCCAGGAGGTGAG	AGGGAGTTCCTTGACGTTCT	174	174	242
C01P41071	1	41071065	41071319	CAGACAACAGAGCAAAGTCC	TCTACTTGAAACTGACTGACCA	255	255	349
C01P42553	1	42553249	42553478	ATCAGCTTTAGTGCTTGCCC	AAGGCAGTGTTGGCTCCTAA	230	230	188
C02P00098	2	98678	98870	AGCATCATAGCTGACACAGG	CTCTCTGCTTCTAAGCCTTG	193	193	285
C02P01396	2	1396817	1397030	TTCTTCCTATATGTTGTGACTGTT	ATAGAAAATAATAGCCCTTTCAGC	214	214	247
C02P03302	2	3302886	3303052	TTGTCCTTCCTTCCCCTCTT	GGACCTGATGATCAAGGAAG	167	167	251
C02P05458	2	5458749	5458983	TCTTGGTTGTACCAACAATACC	AGAGGCCTCTTGAGTCTTGA	234	234	278
C02P07714	2	7714886	7715070	GGATGGTACCAAATCCAAAACA	ACAATGTAAGGGGTTCTTGAAC	185	185	226
C02P09505	2	9505903	9506090	TACACGGGGTAATGTTCACC	TCTGTGCATCTGGTGATGGT	188	188	228
C02P12027	2	12027579	12027938	GAGCCACAGGAATAAGAACC	CCACTACATGATTGTTACATTTGT	360	361	430
C02P14533	2	14533700	14533903	GAGGAGAGCAGGAGGTCA	TTTCACTGTTCTACCAACCGTT	204	204	239
C02P15643	2	15643228	15643580	GTAGAAACCAGCTGGTAGGA	AAACGCACTTAGTGACCTCA	353	353	422
C02P18449	2	18449301	18449581	CTGTCTAGTATCTCCTAAGTAATT	GTATAAGCATGGAGGACAGG	281	281	219
C02P20144	2	20144812	20145000	CACATGGGCTATTAACCCCA	CTGCGTCCTTGGAGTCAAAA	183	183	205
C02P22364	2	22364395	22364668	TTTACTTCCCCGAACTATTTCG	GTGATAAACCTTGAACTCCTAAAT	274	274	411	ambiguous
C02P24279	2	24279801	24280261	GGACGAGAAAATCAGTCAGG	TTCTCAGCCGCTGCTGATAT	461	461	346
C02P26620	2	26620986	26621267	TTGTGTGATTGATGTGTGACATAA	CCTGCAGAAACCAGATGTCT	282	280	327
C02P28940	2	28940471	28940635	CTGCAAGGCCATTGTTCTGA	GCTATCGTAGCACTAGATTTAC	165	165	136
C02P31155	2	31155071	31155261	CCGTGCTGTCCAGTGCAT	TCCCTGGACATGGACACG	191	191	165
C02P32575	2	32575757	32575903	CCACTGTTATCTCGTGTGAG	GTCCAACATGAAGTAACAGTTC	147	147	123
C02P35147	2	35147194	35147339	GCAGGCAGTTTTAGCTGTAATT	GGCCTTGTTTCTGATCACAC	146	147	169
C03P00109	3	109439	109646	TGGAGCATATCACCAGGGTA	CGGTGACACCACAATGATGA	208	208	272
C03P01657	3	1657630	1657813	TCTACAACAGCAATGTCCAAGA	TCTACACAGGCACTAATCAGAA	184	184	255
C03P03973	3	3973717	3973840	GATGTTGGGTCCAGAAAGTG	AAGATGGCAGATAAAACAGCCA	124	124	161
C03P06239	3	6239767	6240168	ACGCTCTCACTCTTGTTGAG	AATCGTCACGTACCTTACGG	369	447	430
C03P08207	3	8207464	8207795	ACTCCTTCAGTTCCGGTCTT	GATACCTCCTCTAGATATTCTC	332	332	219
C03P10265	3	10265868	10266138	CAAAGGACTGAAGGTTACTTCA	CAACAAGTTCCCAAAGACCC	271	271	204
C03P12696	3	12696867	12697146	AGTCATCTTGAGCTAGCATGTT	CAAAATCTTGCTAAAAACAGCCTA	274	274	322
C03P14187	3	14187223	14187336	CAACAACGAATGAGGTAAGTCT	GAGTGCAAGATCTAACAATTAGAA	114	no hit	164
C03P15938	3	15938135	15938310	AAGTATGCAAATTCTTTCCTGACT	TCAGGAACTCTGTGATTATTATTC	176	176	208
C03P17332	3	17671412	17671621	CAGGTTTGTCTAGTGCCAGT	GGAAAGCATTCTAACCAACACT	210	210	259
C03P20406	3	20406143	20406360	CAAGGTTCGTTAATCATACTTCAA	TGCAGCCTGGAGAGTGGA	218	218	262
C03P22703	3	22703004	22703144	GTAGTGGCTCTGTGCTCG	GACGATGTACGTCGCCCT	141	129	164
C03P25038	3	25038272	25038477	CTGACCTGTTGGTGAAGACT	TGTTTAACCAACTGCAGAAAGC	206	204	248
C03P27091	3	27091751	27092087	CTGACCTGTTGGTGAAGACT	CCAACTTCAGAATCAACCAACA	337	337	207	no amplification
C03P29134	3	29134071	29134252	TAACCAGCTCCTGATTTATGAG	CAGCACTATAGCCACGATTG	182	183	215
C03P31138	3	31138923	31139215	ACAGACAATTTCGATGTCAGGT	TCACTGTTTTGTTCATCGGTTG	293	293	199
C03P33508	3	33508062	33508256	CTCCTGTCAAGTTTCAGCTC	CACCAAATCGTGGAATTTCTAG	195	195	145
C03P35438	3	35438312	35438495	CTATTAGAGCAAACACCAGTTC	AATGATATAAGAATGCTGGAATGG	184	184	230
C04P00181	4	181861	182038	GCTGGACTTGATCTTCCTAG	GGTAAGTTCTATCTGTAGATGC	178	178	299
C04P02022	4	2022588	2022735	AGTGTCATTGAACGTCTTGGTA	CCATGATGACTCCCATGCAA	148	148	178
C04P04290	4	4290471	4290927	TAAAACTGAAGGGCCAGGTC	CACATTCACCCAAAGGGAGA	457	456	556
C04P07511	4	7511709	7512145	GCGGAAAGTGCATTTCACCA	TGCCTTGATTTTTGCCATCTTC	437	437	310
C04P09901	4	9901483	9901719	GCCATGAGAACAATTTACATTATG	GCTTGGGTTATGGTTTGTCG	237	237	326
C04P12253	4	12253209	12253359	TTCTCCGTGGCTGTACCG	CAAACTGCAAAGCATTCCCG	151	151	181
C04P13822	4	13822924	13823141	GCCCTGACAATGCTTCCTTT	CCAGAACTGTTCTCGTGACA	218	218	263
C04P15867	4	15867847	15867942	GATCCCTTTTCCACTGCCAT	GTCATATAGGTCTAACAAAACTGA	96	96	139
C04P18748	4	18748838	18749032	GCAGCCTCAGACTATTGTAG	ATTACTTACATGCTTGTTCTTTGC	195	195	165
C04P21314	4	21314757	21314961	AGTTGACAGTTGAGACTGCC	CAGTAGATCAGCAAGCTAGG	205	205	259
C04P23154	4	23154495	23154720	CCATGAACTGTGGGTTATGC	ATCATGGGGAACCAAGCTAG	226	226	186
C04P25323	4	25323605	25323779	TGAGTAGCGAATCATGTAGTAC	ATCTTGCCCGCCCCAATTTT	175	175	242	ambiguous
C04P27257	4	27257758	27258091	GAGAAGACTTCCATTCTAGAAAAA	CATCACCAATTATGAATTCAGTGA	334	334	230
C04P29567	4	29567823	29567975	GCTGAGTGAAATCAACAACCTT	ACAGATGTAAGTCCTAATTCTGAA	160	160	183
C04P29568	4	31539057	31539548	GATAGTAGCACAAACAACTATTAG	AGGCATGTAGAAAGCAAGCTAA	492	492	392
C04P33564	4	33564137	33564469	CTTAAGAGGAAACGCGATGG	CATGAACTGCACCGGATAGA	333	333	233
C05P00161	5	161217	161434	GATGAGCGACCTATTTCTCC	GCAGGAGATCAGGTGTGAAT	218	218	191
C05P02710	5	2710293	2710623	TTTCAATAGCACACACCTGTTG	ATCTTCATTGTGGTGGCCTC	331	331	217
C05P04963	5	4963328	4963582	AATTATGCTGTTATGGGCCTCA	GTGCTTCCACACAAGTAGCA	255	255	365
C05P07934	5	7934231	7934395	AGGACATTACAACCATTGGAAC	AACAGAACTTTTCTCATCACTAGA	165	165	195
C05P09225	5	9225343	9225610	TGGATACATGGATCATGACAAAAA	TGGATCATCTAATAAGATTTTATCTC	268	268	178
C05P11247	5	11261337	11261571	CCTTATCCAGGAAAGCTTCC	TTGAATTTGAAGTTCATGAACTGAAA	235	no hit	198
C05P13382	5	13382395	13382610	GCATGAGTGATGATCATAACAAAT	GATGGAAAAGTGGGCGAGAT	216	216	290
C05P15572	5	15572325	15572855	TTCACACTTTACCCCCTAATCA	GCCACAGGGTTTATCTCACT	531	531	468
C05P17857	5	17857473	17857602	GTTCAACCCAGGATCATCTG	TTGGTTTGAGGAATGGCCTC	130	130	172
C05P20103	5	20103818	20104016	ATAGGTCAGGGAATCTAGGG	TCCACACTTTATGAGATTGGGA	199	199	150
C05P22490	5	22490600	22490741	ATGCCCGCTGACTTTGGC	ATTGCACAGACGGAAAAGTGAA	142	142	174
C05P24481	5	24481891	24482129	AAGTCATTGATGGTCTTTGGGT	GATGCTCCCCAGTCCCAA	239	239	340
C05P26557	5	26557152	26557425	ATCCAGGGGAGTTCAAAGAG	GGAAGGTTCAACCACAGAAG	274	274	193
C05P28769	6	28769442	28769591	AACCTGGTAGATACAATCAGCA	GCAGAAAAGCCTATCTTTAACC	150	150	260
C06P00386	6	386874	386895	CCAACGGGTAAAATTCAATTCC	GGAATTGAATTTTACCCGTTGG	215	215	258	no amplification
C06P02428	6	2428623	2428842	GGCAATTTTTTCAAGTCCTTGC	TATGAACTTAAAGAAACTAGTTGGTT	220	220	247
C06P04849	6	4849400	4849705	TCTTCCTATAAAGCCCATAGTG	CGAAGGGCTGAGAGTTCC	306	287	164
C06P0135	6	7135498	7135701	TGCCTTGAGGTCCTACTAAC	AAGAGACTGCTGAGAAGCCA	204	204	252	ambiguous
C06P09269	6	9269857	9270085	GAAGGCAGATGTATAATAAGTTGT	TAGGAGGTGCAACACCATCT	229	224	282
C06P11279	6	11279109	11279475	ATCTCAGGACATTTACGTACAG	AGCCACATGTTGGCCGTG	367	367	262
C06P13107	6	13107485	13107707	CTCTCAGAGCCATCATTGAG	AGAGAGCTGAGGTGATACCA	223	223	385
C06P16612	6	16612125	16612354	GTGCATAACCATCCCAAGGT	TGCATAATGCGTTGCACTGG	230	230	194
C06P17955	6	17955815	17955968	TGTCAATGCTACCTACCCTG	CAGGGCTGAAGGTACATCTA	154	154	209
C06P20721	6	20721105	20721320	ACAAGGTATGTGGACCACTC	GCATTCGCTTGTGGAAGATC	216	216	298
C06P22126	6	22126932	22127106	CGAGGAAGGCGATGTCGT	CGCATCCTCTCCAGCAAG	175	175	212	ambiguous
C06P24272	6	24272047	24272369	AAAGTTGCAGATGGAGGTGC	CAGTTGAGAAGTCAAACATAAACA	323	323	407
C06P26247	6	26247341	26247484	CGTTTCAACAAGCGATTGGC	CATGTTGGTCCTCAAAAAGCAA	144	144	183
C06P28218	6	28218660	28218868	AAAGAGAACAGCAGCTATGGAA	GTACTGTCAGCATGATATGTGA	209	209	173	no amplification
C06P30372	6	30372838	30372997	CAGAGCAGATGCATAGCCAT	TGAACTCAGAATCTACATTGCC	160	160	214
C06P31185	6	31185339	31185498	AACCAAGCCACATACATAGGAT	GGTGGCAGCTGGACTAGA	160	160	188
C07P00148	7	148106	148421	GTGACAAGCAATGTAAAGTCTG	ATGATGCATTTGTTTGTGTGTGAA	316	no hit	283
C07P01845	7	1845183	1845460	GGTAAGTACATTGCGTCATCTT	TACAGAATCACTTTCTCCAACC	278	278	227
C07P04074	7	4079348	4079724	CATTTGCTTTCTCTCCACATTTAA	CGTCAGTTTCTAGAGATGTCAA	377	377	241
C07P06230	7	6230813	6231133	CGAGCACAGTAGTTATCCTG	TGTGGCTGCCATGGTTGC	321	321	468
C07P08281	7	8281822	8282056	GAGTCCCGGCAACGGAAA	GGAGGAAACAAATAATAATGGGTT	235	236	200
C07P10821	7	10821658	10822104	AGCTCATGCATTGCAGTCCA	GGAGTTCTCTCAGCTGCTTT	447	447	523
C07P13031	7	13031714	13031939	GCTGCTTTTGCATCAAGTGG	GTGGCATTAAAGTTGGCACC	226	225	258
C07P15240	7	15240047	15240267	TTTGAGATACCAAGTACATTTACC	CAAGCTCCCTGTACTTCTGA	221	219	254
C07P17237	7	17237301	17237452	GTTTGAAACAAAACTACCAGCC	GTGCATTCTTTGCATATGTGTG	152	152	202	no amplification
C07P19263	7	19263625	19263977	GCCGCTGCAAAATATCACAG	TCCACACTTCCACAGGTACA	353	-	309
C07P21627	7	21627223	21627395	CAACTCAAAATATGAACTCCTACT	ACTTCCAACTGGAGATCCTG	173	173	206
C07P23800	7	23800733	23800954	AGGTGACCACCTCAATGAGA	ACCTCAAACCCTGTGTTGCT	222	222	253
C07P25867	7	25867544	25867770	CCACGCCAAGCCCGTC	GCGGCGACGGACTCGA	227	209	185
C07P27830	7	27830547	27830821	ACTGGTAGTTTTAACAATCTTTTGTA	AGGTTCTTGATCACCTAGTGAT	275	275	219
C07P29098	7	29098918	29099139	GGTTTGCCTTCAGTGATTGG	TCCTTCCATTCTTCCATCAAAG	222	222	264
C08P00189	8	189019	189282	CCACACTTGTAGTGTAGAACAA	ATTAAACCATCTCGAGGCCC	264	264	208
C08P02385	8	2385312	2385660	CGGGTTGTGTTGCATATCTC	GGAGGCTACTATTGTTTTCATC	349	326	430
C08P04515	8	4515061	4515227	AAAGATGGTAACTTTGGTGGTG	GCCTTTCTGCCTAATCAGTG	167	166	190
C08P07508	8	7508732	7508908	CAATGTTGATCAGAATGAGGCT	CCCAAGTATTGATGTATGACAAAA	177	177	252
C08P09631	8	9631211	9631368	CCCATGAAGGGCTGCCAA	GCGGTGTATGTTAAATTCTGAC	158	158	178
C08P11984	8	11984713	11984912	GACTACAAGCATTCTGTGCC	CCTCATATTTCAGTCATGGAAG	200	200	152
C08P14727	8	14727130	14727331	ATCTACTGTCTTTTGTGGAAGC	GACCACAAAATTTTATCATTGTGC	202	202	254
C08P16511	8	16511131	16511311	TCGTGATCCCATCACTAATTGA	CAGCTTTTCCAACCTGGTTC	181	181	251
C08P18248	8	18248231	18248364	CATGGAATGCCATGGTGCTT	ACCTCTAGCCAACCCATAAC	134	134	158
C08P20394	8	20394746	20394988	AGCTCAAATGCAACAAGGTACA	CATCAGTTTCTGTTCACATCATTT	243	243	271
C08P22620	8	22620936	22621248	CCTTTGCAACAAGTTGTACTAG	ACTGAAGCTGTAATCAGGTTCA	313	no hit	243
C08P24689	8	24689165	24689377	TAGTTTAAAAACTTGTGTGCATGC	CTAGGACGCATTAGCAAATAATAT	213	213	336
C08P26753	8	26753223	26753453	TAGCAGGTCTGTAACTTCCAAA	TGGGTGTGCTTCAATTTCTTCT	231	231	168
C08P28296	8	28296619	28296806	ATGTCGCTTACTGCAGCACTC	TTCCCCTCAAATTAGCTTCCTT	188	189	214
C09P00480	9	480625	480791	GAACTCAGTACACTTATCAGGA	TCCGCTTGCATACTTAAGCAAA	167	167	201
C09P02702	9	2702303	2702416	TTCCCAGTACATGTAGTCGC	CAGTGAACTGCATTGGCAAC	114	114	151
C09P05011	9	5011619	5011886	GCTGGCATTCTTACTCTCTGAT	CCTCATGCAACAGTTTCTGG	268	268	319
C09P07202	9	7202136	7202325	CCGTGTTCTCCAAAACATTGTC	CAAAATATGAATCCTCCCTGCA	190	190	158
C09P09648	9	9648792	9648972	CAACCATTTATAGGAGATAAACTG	ACGCACGACATGGTTTTGGA	181	181	222
C09P11709	9	11709970	11710169	TTTAGCACTCTTTTTGAGGATATG	CCCTAAATGACAACAAAATAACAG	200	200	235
C09P13891	9	13891908	13892041	ATGGCCATCGAGTGCCTC	AGCTCTTCCCCACCTCCT	134	134	169
C09P16195	9	16195038	16195277	GTATCCTAAAACGTTGTGTTGC	CCAGGTAGAAGGCAGACC	240	239	372
C09P18226	9	18226255	18226472	GATGCCATGATGAATCCCCA	GTCTGCATGGAGTTTGAGCT	218	218	251
C09P20240	9	20240880	20241108	GCATGAATTGTCAACCTGAAGA	GAAAGCAGTGAGCAACTTGG	229	228	272
C09P21498	9	21498823	21499133	CTGTCTCAGCGTCTCCCA	GGTAGGTTCAATATAGGTTCCT	311	311	374
C09P22916	9	22916163	22916341	TGAAGAACTAATGGCCTCCG	CAAACAGAGTTCGGGCAAGT	179	179	238
C10P00429	10	429597	429882	TACCATCTCAAAACAGACCCTT	ACGCTGATAGAGCCAATTGG	286	no hit	320
C10P02931	10	2931687	2931856	GAGCATTTGCTGAACACATGTA	GGAAAAATCACTTGTGGGGC	169	169	191
C10P05593	10	5593470	5593766	ACCCTGACTGTATGTCACTC	CATCATACGCATGGAATGGG	297	297	232
C10P07116	10	7116621	7117162	GATATAAGATGTATCATACCTCTAAT	TTAATTAATTGGGTGGTGAATGAC	542	543	470
C10P09618	10	9618417	9618617	AGTCCAAACCATTCATGACCAT	GGAGAGAGAAATATGGATTTGC	201	200	239
C10P12069	10	12069469	12069618	ACAATAAATACCAGGCATCAGC	GTTCCATCTGATTTGTAGCATC	150	150	172
C10P14344	10	14344320	14344605	CACTGGGTCTCCCTGAAAAT	GGGGGAGATATAGCATTGAC	286	286	214
C10P16655	10	16655243	16655450	AGGTAGATGGTCACACTGCA	GCACAACAGAGATAAGGCAG	208	208	172
C10P18690	10	18690100	18690343	TCCCAATAGACTTGAGCAATGA	GGCATGAACAAAATTTCCTTATCA	244	244	358
C10P20796	10	20796838	20797255	CGATGGTCATCGTCCGGT	ACCGTCACGGAGTACGAC	418	418	298
C10P22862	10	22862336	22862479	ACAATTGCATCCTCTTTTAACC	CACTAGCCCTGAAAGATTGAAA	144	145	169
C11P01123	11	1123319	1123619	GCATCTACTGGATATACATGGT	CATCCAGGTAAACAATGCCC	301	301	229
C11P03664	11	3664027	3664425	ACTGACCATGACTCCATGAG	AGGAGGTGATGGGCACCA	399	370	347
C11P05657	11	5657320	5657536	CAGCACAATGACATGCTCAC	AGTGGAGATGATTGCCGACA	217	217	272
C11P07519	11	7519687	7519954	GTTTGTGCCTCAATAAATTGGA	GCACTCGAGCAGCAAAAGAT	268	268	150
C11P09477	11	9477800	9477930	CAAATTTTCACCGTATTTTGTGAC	CAGAGCAGAACCATTAAGTATTTA	131	131	215
C11P11371	11	11371980	11372137	GTGGTTGGTACTTGGGAGCA	GTTTCTTTTACTATATCTCATCTGAT	158	158	198
C11P14964	11	14964240	14964656	TTATCTAGCCATTTACATTCTAGG	CAATCGGGTTACCCACTTAC	417	419	310
C11P16987	11	16987184	16987442	CGGTGCGGCGGAGAAC	TCTATCAAGGATCTCAATGAAACA	259	248	285	ambiguous
C11P19177	11	19177670	19177971	GCCCCGCCGAAATATAATGT	GACAAGAAGTTGTTGACAAGGT	302	305	203
C11P21887	11	21887147	21887351	GGTCCAGATTGATGTATAATGG	CTTTGTTAAGTGCAGTGGACTT	205	205	249
C11P24236	11	24236857	24237191	TTACATTCATCATTTGGTTTGACC	AACAGCTAACATTCAAGATTCC	335	334	238
C11P26266	11	26266049	26266252	GAACCATATTTCCCTTGAACCA	GGCCAGAAATCAGTTCCTTG	204	204	251
C12P00104	12	104580	105033	CACATGCCCTTCATCCCAAT	CATTTGCTAAAGAGTGATCCAATA	455	370	489
C12P02167	12	2167683	2167814	AGCCCATTGGTTGTGTGCAT	GCTGGGAACTAGCTAGTTATTT	132	132	168
C12P04179	12	4179222	4179671	GCATACTCTGCAACATAGTTCA	ACTTCAATTGACCACAATCCTG	450	450	288
C12P06815	12	6815244	6815509	GAACTGGTAAATACTCAGATAAAC	TTAGGGTAGGAAGCTGTGCA	266	266	201
C12P09536	12	9536798	9536969	GAACATTAATAAGACTGCTTTAATTG	TATTCCACTTAAGCAACACATGAT	172	172	196
C12P11740	12	11740221	11740452	CCCAGACGACTCTGGTCA	TCAAACCCATAATCTCCACACATA	232	227	178	no amplification
C12P15135	12	15135821	15136055	GCAATTTACTGACTGCATCAATTA	AGACAAACAGGCAAGTCCTG	235	235	268
C12P17575	12	17575297	17575493	TGGCTGACCTGATATCATGC	CTGCCTTTGATACTTAGTGCAA	197	197	144
C12P19929	12	19929584	19929870	GAGGTAATATTGATGCTTAGTCAA	TATGATGTGCCAAGCAGTCG	287	287	370
C12P22134	12	22134415	22134619	GTTGGCTAAACTGCACGTTG	TCAACCATTTGAATCAACGGAG	205	205	275
C12P24489	12	24489910	24490441	CATAGTCCATCACCTGCACA	TCCATCTCCCTGGAGCTTAT	532	530	326
C12P27048	12	27048153	27048355	ACTCCCAAAGTCGGTCTCCT	GTAAGAATTTGGATCATTAACTAAAC	203	140	168
